# Supplementary material for: Characterization and Comparative Genomics Analysis of lncFII Multi-Resistance Plasmids Carrying blaCTX–M and Type1 Integrons From Escherichia coli
Source: Front Microbiol. 2021 Nov 16;12:753979. doi: 10.3389/fmicb.2021.753979 (PMC8637017; doi:10.3389/fmicb.2021.753979)
Supplement: Supplementary file 1 [file Data_Sheet_1.zip]

Archive with 5 entries (5 files):
- Supplementary File 1.DOCX
- Supplementary File 2.DOCX
- Supplementary File 3.DOCX
- Supplementary File 4.DOCX
- Supplementary Tables  S1-S6 and Figure S1.docx
